# Supplementary material for: A universal GlycoDesign for lysosomal replacement enzymes to improve circulation time and biodistribution
Source: Front Bioeng Biotechnol. 2023 Feb 24;11:1128371. doi: 10.3389/fbioe.2023.1128371 (PMC9999025; doi:10.3389/fbioe.2023.1128371)
Supplement: Supplementary file 1 [file Table2.xlsx]

## Sheet: AGA_WT
MonoMass	Structure	AGA_WT
2443.85	Hex(7)HexNAc(3)NeuAc(1)Phos(1)	100
2533.96	Hex(5)HexNAc(4)NeuAc(2)	84.7615
1463.52	Hex(4)HexNAc(2)Phos(1)	72.3208
2242.86	Hex(5)HexNAc(4)NeuAc(1)	69.0817
1625.57	Hex(5)HexNAc(2)Phos(1)	61.8609
1787.63	Hex(6)HexNAc(2)Phos(1)	49.4499
1951.77	Hex(5)HexNAc(4)	35.8646
2152.76	Hex(7)HexNAc(3)Phos(1)	27.8982
2680.02	Hex(5)HexNAc(4)NeuAc(2)dHex(1)	18.9737
2646.93	Hex(7)HexNAc(4)NeuAc(1)Phos(1)	17.7969

## Sheet: AGA_LAGD
MonoMass	Structure	AGA_KO
2533.96	Hex(5)HexNAc(4)NeuAc(2)	100
2680.02	Hex(5)HexNAc(4)NeuAc(2)dHex(1)	97.2491
2388.92	Hex(5)HexNAc(4)NeuAc(1)dHex(1)	50.8347
2242.86	Hex(5)HexNAc(4)NeuAc(1)	38.8897
3190.19	Hex(6)HexNAc(5)NeuAc(3)	22.1125
1545.61	Hex(5)HexNAc(2)	14.3874
3336.24	Hex(6)HexNAc(5)NeuAc(3)dHex(1)	9.22638
2696.01	Hex(6)HexNAc(4)NeuAc(2)	9.18133
1877.73	Hex(4)HexNAc(3)NeuAc(1)	8.37319
1951.77	Hex(5)HexNAc(4)	7.79843

## Sheet: GUSB_WT
MonoMass	Structure	GUSB_WT
1787.63	Hex(6)HexNAc(2)Phos(1)	100
2388.92	Hex(5)HexNAc(4)NeuAc(1)dHex(1)	83.3065
2680.02	Hex(5)HexNAc(4)NeuAc(2)dHex(1)	69.0445
1545.61	Hex(5)HexNAc(2)	62.9422
1625.57	Hex(5)HexNAc(2)Phos(1)	58.6258
2193.82	Hex(9)HexNAc(2)	49.4503
1707.66	Hex(6)HexNAc(2)	30.024
1367.56	Hex(3)HexNAc(2)dHex(1)	25.096
2589.91	Hex(7)HexNAc(3)NeuAc(1)dHex(1)Phos(1)	21.3421
1951.77	Hex(5)HexNAc(4)	20.2535

## Sheet: GUSB_LAGD
MonoMass	Structure	GUSB_KO
2388.92	Hex(5)HexNAc(4)NeuAc(1)dHex(1)	100
2680.02	Hex(5)HexNAc(4)NeuAc(2)dHex(1)	61.9752
1545.61	Hex(5)HexNAc(2)	49.4186
2242.86	Hex(5)HexNAc(4)NeuAc(1)	30.5826
3045.15	Hex(6)HexNAc(5)NeuAc(2)dHex(1)	29.6286
2193.82	Hex(9)HexNAc(2)	26.5263
1732.69	Hex(4)HexNAc(3)dHex(1)	22.8321
2533.96	Hex(5)HexNAc(4)NeuAc(2)	21.4029
2097.82	Hex(5)HexNAc(4)dHex(1)	17.027
3336.24	Hex(6)HexNAc(5)NeuAc(3)dHex(1)	14.7814

## Sheet: CTSD_WT
MonoMass	Structure	CTSD_WT
2388.92	Hex(5)HexNAc(4)NeuAc(1)dHex(1)	100
2680.02	Hex(5)HexNAc(4)NeuAc(2)dHex(1)	96.3859
2533.96	Hex(5)HexNAc(4)NeuAc(2)	95.1076
2443.85	Hex(7)HexNAc(3)NeuAc(1)Phos(1)	89.3905
2097.82	Hex(5)HexNAc(4)dHex(1)	45.1041
2242.86	Hex(5)HexNAc(4)NeuAc(1)	44.4622
1787.63	Hex(6)HexNAc(2)Phos(1)	35.3842
1545.61	Hex(5)HexNAc(2)	34.7856
1951.77	Hex(5)HexNAc(4)	21.2546
2589.91	Hex(7)HexNAc(3)NeuAc(1)dHex(1)Phos(1)	14.9879

## Sheet: CTSD_LAGD
MonoMass	Structure	CTSD_KO
2680.02	Hex(5)HexNAc(4)NeuAc(2)dHex(1)	100
2388.92	Hex(5)HexNAc(4)NeuAc(1)dHex(1)	91.2396
2533.96	Hex(5)HexNAc(4)NeuAc(2)	82.3188
2242.86	Hex(5)HexNAc(4)NeuAc(1)	41.8663
2097.82	Hex(5)HexNAc(4)dHex(1)	37.3749
3336.24	Hex(6)HexNAc(5)NeuAc(3)dHex(1)	16.2354
3045.15	Hex(6)HexNAc(5)NeuAc(2)dHex(1)	10.8662
1732.69	Hex(4)HexNAc(3)dHex(1)	10.3353
1951.77	Hex(5)HexNAc(4)	8.79088
2754.05	Hex(6)HexNAc(5)NeuAc(1)dHex(1)	8.64997

## Sheet: TPP1_WT
MonoMass	Structure	TPP1_WT
1545.61	Hex(5)HexNAc(2)	100
1787.63	Hex(6)HexNAc(2)Phos(1)	81.6901
2242.86	Hex(5)HexNAc(4)NeuAc(1)	54.5707
2533.96	Hex(5)HexNAc(4)NeuAc(2)	54.3664
1949.68	Hex(7)HexNAc(2)Phos(1)	46.346
2680.02	Hex(5)HexNAc(4)NeuAc(2)dHex(1)	33.6584
1951.77	Hex(5)HexNAc(4)	33.5047
2388.92	Hex(5)HexNAc(4)NeuAc(1)dHex(1)	24.6966
1383.56	Hex(4)HexNAc(2)	24.6035
2443.85	Hex(7)HexNAc(3)NeuAc(1)Phos(1)	15.7479

## Sheet: TPP1_LAGD
MonoMass	Structure	TPP1_KO
1545.61	Hex(5)HexNAc(2)	100
2388.92	Hex(5)HexNAc(4)NeuAc(1)dHex(1)	60.4708
2242.86	Hex(5)HexNAc(4)NeuAc(1)	58.06
1951.77	Hex(5)HexNAc(4)	45.6588
2533.96	Hex(5)HexNAc(4)NeuAc(2)	43.0766
2097.82	Hex(5)HexNAc(4)dHex(1)	32.6414
2680.02	Hex(5)HexNAc(4)NeuAc(2)dHex(1)	28.4478
2316.9	Hex(6)HexNAc(5)	23.662
1586.63	Hex(4)HexNAc(3)	22.6546
1383.56	Hex(4)HexNAc(2)	21.8473

## Sheet: GAA_WT
MonoMass	Structure	GAA_WT
1707.66	Hex(6)HexNAc(2)	100
1545.61	Hex(5)HexNAc(2)	58.6898
2388.92	Hex(5)HexNAc(4)NeuAc(1)dHex(1)	53.1573
2680.02	Hex(5)HexNAc(4)NeuAc(2)dHex(1)	48.4123
1949.68	Hex(7)HexNAc(2)Phos(1)	36.9138
1787.63	Hex(6)HexNAc(2)Phos(1)	34.2045
2533.96	Hex(5)HexNAc(4)NeuAc(2)	33.5021
2242.86	Hex(5)HexNAc(4)NeuAc(1)	21.8532
2201.84	Hex(6)HexNAc(3)NeuAc(1)	17.6268
2097.82	Hex(5)HexNAc(4)dHex(1)	12.8826

## Sheet: GAA_LAGD
MonoMass	Structure	GAA_KO
1707.66	Hex(6)HexNAc(2)	100
2680.02	Hex(5)HexNAc(4)NeuAc(2)dHex(1)	57.8207
2533.96	Hex(5)HexNAc(4)NeuAc(2)	52.9742
1545.61	Hex(5)HexNAc(2)	49.7685
2388.92	Hex(5)HexNAc(4)NeuAc(1)dHex(1)	47.8727
2201.84	Hex(6)HexNAc(3)NeuAc(1)	31.2381
2242.86	Hex(5)HexNAc(4)NeuAc(1)	25.7095
3336.24	Hex(6)HexNAc(5)NeuAc(3)dHex(1)	10.1241
1951.77	Hex(5)HexNAc(4)	6.65688
1877.73	Hex(4)HexNAc(3)NeuAc(1)	6.08876

[truncated: 3 more sheets: IDS_WT, IDS_LAGD, Summary]
