# Supplementary material for: A universal GlycoDesign for lysosomal replacement enzymes to improve circulation time and biodistribution
Source: Front Bioeng Biotechnol. 2023 Feb 24;11:1128371. doi: 10.3389/fbioe.2023.1128371 (PMC9999025; doi:10.3389/fbioe.2023.1128371)
Supplement: Supplementary file 3 [file Table1.xlsx]

## Sheet: Suppl Table 1.
Protein	Sample	Glycosite	Peptide	Structure	Mass	Relative Intensity
AGA	WT	N308	GAVICANVTGSY	H5N4S1	3124.24	100
AGA	WT	N38	VVNTWPFKNATEAAW	H7N2P2	3433.32	100
AGA	WT	N38	VVNTWPFKNATEAAW	H5N4F1	3501.5	65.99
AGA	WT	N38	VVNTWPFKNATEAAW	H7N3P1	3556.43	64.71
AGA	WT	N38	VVNTWPFKNATEAAW	H7N3S1P1	3847.53	60.77
AGA	WT	N38	VVNTWPFKNATEAAW	H6N2P2	3271.27	59.43
AGA	WT	N38	VVNTWPFKNATEAAW	H4N2P1	2867.19	50.64
AGA	WT	N38	VVNTWPFKNATEAAW	H5N4S1F1	3792.59	47.74
AGA	WT	N38	VVNTWPFKNATEAAW	H6N2P1	3191.3	43.33
AGA	LAGD	N308	GAVICANVTGSY	H5N4S1	3124.24	100
AGA	LAGD	N38	VVNTWPFKNATEAAW	H5N4S1F1	3792.59	100
AGA	LAGD	N38	VVNTWPFKNATEAAW	H5N4S2F1	4083.69	48.98
AGA	LAGD	N38	VVNTWPFKNATEAAW	H5N4F1	3501.5	26.46
AGA	LAGD	N38	VVNTWPFKNATEAAW	H6N5S3F1	4739.92	14.24
GUSB	WT	N173	RITIAINNTLTPTTLPPGTIQY	H9N2	4261.96	100
GUSB	WT	N272	DAENKVVANGTGTQGQL	H6N2P1	3159.27	100
GUSB	WT	N272	DAENKVVANGTGTQGQL	H5N2P1	2997.22	45.34
GUSB	WT	N272	DAENKVVANGTGTQGQL	H5N4S2F1	4051.66	27.35
GUSB	WT	N272	DAENKVVANGTGTQGQL	H5N4S1F1	3760.57	21.82
GUSB	WT	N272	DAENKVVANGTGTQGQL	H7N3S1F1P1	3961.56	11.85
GUSB	WT	N272	DAENKVVANGTGTQGQL	H7N2P2	3401.29	9.55
GUSB	LAGD	N173	RITIAINNTLTPTTLPPGTIQY	H9N2	4261.96	100
GUSB	LAGD	N272	DAENKVVANGTGTQGQL	H5N4S2F1	4051.66	100
GUSB	LAGD	N272	DAENKVVANGTGTQGQL	H5N4S1F1	3760.57	60.92
CTSD	WT	N134	VKNGTSFDIHY	H5N4S2F1	3630.45	100
CTSD	WT	N134	VKNGTSFDIHY	H5N4S2	3484.39	90.64
CTSD	WT	N134	VKNGTSFDIHY	H5N4S1F1	3339.35	84.18
CTSD	WT	N134	VKNGTSFDIHY	H7N3S1P1	3394.29	77.84
CTSD	WT	N134	VKNGTSFDIHY	H5N4S1	3193.3	73.01
CTSD	WT	N263	SYLNVTRKAY	H7N3S1F1P1	3474.37	100
CTSD	WT	N263	SYLNVTRKAY	H5N4S1F1	3273.38	82.57
CTSD	WT	N263	SYLNVTRKAY	H5N4S2F1	3564.48	31.13
CTSD	LAGD	N134	VKNGTSFDIHY	H5N4S1	3193.3	100
CTSD	LAGD	N134	VKNGTSFDIHY	H5N4S2F1	3630.45	82.12
CTSD	LAGD	N134	VKNGTSFDIHY	H5N4S2	3484.39	75.53
CTSD	LAGD	N263	SYLNVTRKAY	H5N4S1F1	3273.38	100
CTSD	LAGD	N263	SYLNVTRKAY	H6N5S1F1	3638.51	31.73
CTSD	LAGD	N263	SYLNVTRKAY	H6N5S2F1	3929.61	20.62
CTSD	LAGD	N263	SYLNVTRKAY	H6N5S3F1	4220.7	17.15
CTSD	LAGD	N263	SYLNVTRKAY	H5N4S2F1	3564.48	15.17
CTSD	LAGD	N263	SYLNVTRKAY	H5N4F1	2982.29	15.16
GAA	WT	N390	QVVENMTR	H5N2	2191.9	100
GAA	WT	N390	QVVENMTR	H5N4S1	2889.16	58.2866
GAA	WT	N390	QVVENMTR	H5N4S1	3180.25	42.0728
GAA	WT	N390	QVVENMTR	H5N4S1	2598.06	40.196
GAA	WT	N390	QVVENMTR	H4N4	2436.01	13.178
GAA	WT	N470	GVFITNETGQPLIGK	H6N2P1	3031.29	100
GAA	WT	N470	GVFITNETGQPLIGK	H5N4S2	3777.62	58.5906
GAA	WT	N470	GVFITNETGQPLIGK	H7N2P1	3193.35	37.4995
GAA	WT	N470	GVFITNETGQPLIGK	H5N4S1	3486.53	37.2431
GAA	WT	N470	GVFITNETGQPLIGK	H5N2P1	2869.24	25.208
GAA	WT	N470	GVFITNETGQPLIGK	H5N2	2789.27	21.7311
GAA	WT	N470	GVFITNETGQPLIGK	H8N2P1	3355.4	16.2417
GAA	WT	N470	GVFITNETGQPLIGK	H3N4F1P1	3097.35	15.6149
GAA	WT	N470	GVFITNETGQPLIGK	H6N3S1	3445.5	13.9522
GAA	WT	N882	NNTIVNELVR	H5N4S2F1	3521.47	100
GAA	WT	N882	NNTIVNELVR	H5N4S1F1	3230.37	68.6538
GAA	WT	N882	NNTIVNELVR	H5N4F1	2939.28	12.6306
GAA	WT	N925	VTVLGVATAPQQVLSNGVPVSNFTYSPDTK	H5N4S2F1	5439.44	100
GAA	LAGD	N390	QVVENMTR	H5N2	2191.9	100
GAA	LAGD	N390	QVVENMTR	H5N4S1	2889.16	91.6621
GAA	LAGD	N390	QVVENMTR	H5N4S2	3180.25	88.6302
GAA	LAGD	N390	QVVENMTR	H5N4	2598.06	44.7303
GAA	LAGD	N390	QVVENMTR	H4N2	2029.85	10.046
GAA	LAGD	N470	GVFITNETGQPLIGK	H5N4S2	3777.62	100
GAA	LAGD	N470	GVFITNETGQPLIGK	H5N4S1	3486.53	48.8001
GAA	LAGD	N470	GVFITNETGQPLIGK	H6N3S1	3445.5	22.664
GAA	LAGD	N470	GVFITNETGQPLIGK	H5N2	2789.27	18.7809
GAA	LAGD	N882	NNTIVNELVR	H5N4S2F1	3521.47	100
GAA	LAGD	N882	NNTIVNELVR	H5N4S1F1	3230.37	28.4251
GAA	LAGD	N925	VTVLGVATAPQQVLSNGVPVSNFTYSPDTK	H5N4S2F1	5439.44	100
